# Supplementary material for: Determining correspondences between high-frequency MedDRA concepts and SNOMED: a case study
Source: BMC Med Inform Decis Mak. 2010 Oct 28;10:66. doi: 10.1186/1472-6947-10-66 (PMC2988705; doi:10.1186/1472-6947-10-66)
Supplement: Additional file 1 — Mappings of SNOMED Terms to MedDRA equivalents. There are three worksheets in this workbook. The READ ME worksheet documents the contents of the other two worksheets. The sheet MedDRA_AEs records mapping of adverse event preferred terms to SNOMED concepts. The sheet MedDRA_indications records mappings of therapeutic indications to SNOMED concepts. [file 1472-6947-10-66-S1.XLS]

## Sheet: Read Me
There are two additional worksheets in this workbook:
MedDRA_Aes records the mapping of AE preferred terms to SNOMED concepts
MedDRA_Indications records the mapping of therapeutic indications to SNOMED concepts
Each workbook has the following columns:
The MedDRA phrase of the preferred term(PT) to be mapped
SNOMED_ID1, SNOMED_ID2, SNOMED_ID3
	the SNOMED IDs of up to three concepts that were used to map the PT.
	If all three columns are blank, this concept is a new concept that cannot be reasonably composed using SNOMED concepts.
SNOMED_Concept1, SNOMED_Concept2, SNOMED_Concept3
	The corresponding fully specified names of the concepts.
Note that we have not used the SNOMED compositional grammar to represent composite concepts. This can, however, be readily inferred.
We provide examples for the following patterns:
<organism><sepsis>			91302008|Systemic infection			Causative Agent		(organism)
<lab test> <qualitiative result>			<lab test finding>			Has interpretation		(qualifier)
<malignancy> <recurrent>			<malignancy>			clinical course		(qualifier)

## Sheet: MedDRA_AEs
MedDRA Preferred Term	SNOMED_ID1	SNOMED_ID2	SNOMED_ID3	SNOMED_Concept1	SNOMED_Concept2	SNOMED_Concept3
ABASIA	250052009			Petren's gait (finding)
ABDOMINAL ADHESIONS	20926000			Adhesion of mesentery (disorder)
ABDOMINAL SEPSIS	91302008	113345001		Systemic infection (disorder)	Abdominal structure (body structure)
ABNORMAL SENSATION IN EYE	247322000	81745001		Abnormal sensation (finding)	Structure of eye proper (body structure)
ABNORMAL SLEEP-RELATED EVENT	39898005			Sleep disorder (disorder)
ABNORMAL WITHDRAWAL BLEEDING	399257006	263654008		Withdrawal bleeding (finding)	Abnormal (qualifier value)
ACCIDENTAL DRUG INTAKE BY CHILD
ACCIDENTAL NEEDLE STICK	283596007	53348004		Needle stick injury (disorder)	Accidental (qualifier value)
ACCIDENTAL OVERDOSE	59369008			Accidental drug overdose (disorder)
ACINETOBACTER INFECTION	40733004	7757008		Infectious disease (disorder)	Genus Acinetobacter (organism)
ACTIVATED PARTIAL THROMBOPLASTIN TIME PROLONGED	413432001	255224006		Activated partial thromboplastin time finding (finding)	Prolonged (qualifier value)
ACTIVITIES OF DAILY LIVING IMPAIRED	129025006	260379002		Activity of daily living (observable entity)	Impaired (qualifier value)
ACUTE GENERALISED EXANTHEMATOUS PUSTULOSIS	112625008	373933003	255441005	Cutaneous eruption (morphologic abnormality)	Acute onset (qualifier value)	Pustular (qualifier value)
ACUTE GRAFT VERSUS HOST DISEASE IN INTESTINE	234646005	256876008	373933003	Graft-versus-host disease (disorder)	Entire intestine (body structure)	Acute onset (qualifier value)
ACUTE GRAFT VERSUS HOST DISEASE IN SKIN	234646005	373933003	39937001	Graft-versus-host disease (disorder)	Acute onset (qualifier value)	Skin structure (body structure)
ACUTE MYELOID LEUKAEMIA RECURRENT	91861009	255227004		Acute myeloid leukemia, disease (disorder)	Recurrent (qualifier value)
ACUTE PRERENAL FAILURE	55655006	373933003		Prerenal uremia syndrome (disorder)	Acute onset (qualifier value)
ACUTE PSYCHOSIS	69322001	373933003		Psychotic disorder (disorder)	Acute onset (qualifier value)
ADENOVIRAL HEPATITIS	128241005	424470006		Inflammatory disease of liver (disorder)	Family Adenoviridae (organism)
ADNEXA UTERI PAIN	22253000	361373008		Pain (finding)	Entire uterine adnexa (body structure)
ADVERSE EVENT	406644009			Adverse drug event resulting from treatment of disorder (disorder)
ALANINE AMINOTRANSFERASE ABNORMAL	34608000	263654008		Alanine aminotransferase measurement (procedure)	Abnormal (qualifier value)
ALANINE AMINOTRANSFERASE INCREASED	409673008			Alanine aminotransferase (ALT) (serum glutamic-pyruvic transaminase) (SGPT) level raised (finding)
ALCOHOL INTERACTION	95906008			Drug interaction with alcohol (disorder)
ALPHA 1 FOETOPROTEIN INCREASED	49944008	35105006		alpha Fetoprotein (substance)	Increased (qualifier value)
ALPHA HAEMOLYTIC STREPTOCOCCAL INFECTION	40733004	60631002		Infectious disease (disorder)	Alpha-hemolytic streptococcus (organism)
ALTERED STATE OF CONSCIOUSNESS	3006004			Disturbance of consciousness (finding)
ALTERED VISUAL DEPTH PERCEPTION	421928009	18307000		Stereo depth perception testing (procedure)	Altered (qualifier value)
ALVEOLITIS	23583003	113253006		Inflammation (morphologic abnormality)	Pulmonary alveolar structure (body structure)
AMMONIA INCREASED	59960001	35105006		Ammonia measurement (procedure)	Increased (qualifier value)
AMNIOTIC FLUID VOLUME DECREASED	102887005			Decreased amniotic fluid production (finding)
ANAEMIA POSTOPERATIVE	271737000	262061000		Anemia (disorder)	Postoperative period (qualifier value)
ANAL ABSCESS	128477000	263939004		Abscess (disorder)	Anal (qualifier value)
ANORECTAL DISCOMFORT	247347003	110804000		Discomfort (finding)	Anus and rectum (combined site) (body structure)
ANTIBODY TEST POSITIVE	313394004	10828004		Specific antibody measurement (procedure)	Positive (qualifier value)
ANTICONVULSANT DRUG LEVEL BELOW THERAPEUTIC	365750008	255632006	351726001	Finding of therapeutic drug level (finding)	Anticonvulsant (substance)	Below (qualifier value)
ANTICONVULSANT DRUG LEVEL DECREASED	365750008	255632006	1250004	Finding of therapeutic drug level (finding)	Anticonvulsant (substance)	Decreased (qualifier value)
ANTICONVULSANT DRUG LEVEL INCREASED	365750008	255632006	35105006	Finding of therapeutic drug level (finding)	Anticonvulsant (substance)	Increased (qualifier value)
ANTI-ERYTHROPOIETIN ANTIBODY POSITIVE	68498002	83042003	10828004	Antibody (substance)	Erythropoietin (substance)	Positive (qualifier value)
ANTINUCLEAR ANTIBODY INCREASED	359788000	35105006		Antinuclear antibody (ANA) measurement (procedure)	Increased (qualifier value)
ANTIPSYCHOTIC DRUG LEVEL INCREASED	365750008	10784006	35105006	Finding of therapeutic drug level (finding)	Anti-psychotic agent (product)	Increased (qualifier value)
AORTIC ARTERIOSCLEROSIS	81817003			Atherosclerosis of aorta (disorder)
AORTIC THROMBOSIS	118927008	15825003		Thrombotic disorder (disorder)	Aortic structure (body structure)
APGAR SCORE LOW	302083008	62482003		Finding of Apgar score (finding)	Low (qualifier value)
APPARENT DEATH
APPENDICITIS PERFORATED	95547004			Ruptured suppurative appendicitis (disorder)
APPETITE DISORDER	72366004			Eating disorder (disorder)
APPLICATION SITE BURN	48333001	95364002		Burn injury (morphologic abnormality)	Application site disorder (disorder)
APPLICATION SITE DISCOLOURATION	47415006	39801007		Abnormal color (finding)	Application site (body structure)
APPLICATION SITE ERYTHEMA	70819003	39801007		Erythema (morphologic abnormality)	Application site (body structure)
APPLICATION SITE PRURITUS	418363000	39801007		Itching of skin (finding)	Application site (body structure)
APPLICATION SITE SWELLING	95372000			Application site edema (disorder)
APPLICATION SITE URTICARIA	95371007	64305001		Application site rash (disorder)	Urticaria (morphologic abnormality)
APPLICATION SITE VESICLES	82515000	39801007		Vesicle (morphologic abnormality)	Application site (body structure)
ASPARTATE AMINOTRANSFERASE INCREASED	166669000	35105006		Aspartate aminotransferase (AST)/serum glutamic oxaloacetic transaminase (SGOT) level raised (finding)	Increased (qualifier value)
AUTONOMIC NERVOUS SYSTEM IMBALANCE	15241006			Disorder of autonomic nervous system (disorder)
AZOTAEMIA	105011006	35105006		Blood urea nitrogen measurement (procedure)	Increased (qualifier value)
BACILLUS INFECTION	40733004	44762009		Infectious disease (disorder)	Genus Bacillus (organism)
BACTERIA STOOL IDENTIFIED	104178000	39477002	10828004	Bacterial culture (procedure)	Feces (substance)	Positive (qualifier value)
BACTERIA URINE IDENTIFIED	275767003			Bacteria in urine O/E (finding)
BEDRIDDEN	160685001			Bed-ridden (finding)
BETA HAEMOLYTIC STREPTOCOCCAL INFECTION	40733004	53490009		Infectious disease (disorder)	Beta-hemolytic streptococcus (organism)
BILIARY DILATATION	25322007	34707002		Dilatation (morphologic abnormality)	Biliary tract structure (body structure)
BILIRUBIN CONJUGATED INCREASED	39748002	35105006		Bilirubin, direct measurement (procedure)	Increased (qualifier value)
BIOPSY LIVER ABNORMAL	86259008	263654008		Biopsy of liver (procedure)	Abnormal (qualifier value)
BK VIRUS INFECTION	40733004	83397001		Infectious disease (disorder)	BK polyomavirus (organism)
BLADDER PROLAPSE	29696001	89837001		Prolapse (morphologic abnormality)	Urinary bladder structure (body structure)
BLAST CRISIS IN MYELOGENOUS LEUKAEMIA	413843002			Chronic myeloid leukemia in myeloid blast crisis (disorder)
BLEEDING TIME PROLONGED	123789000			Blood coagulation disorder with prolonged bleeding time (disorder)
BLOOD ALBUMIN DECREASED	104485008	1250004		Albumin measurement, serum (procedure)	Decreased (qualifier value)
BLOOD ALBUMIN INCREASED	104485008	35105006		Albumin measurement, serum (procedure)	Increased (qualifier value)
BLOOD ALCOHOL INCREASED	167009006	35105006		Blood ethanol measurement (procedure)	Increased (qualifier value)
BLOOD ALKALINE PHOSPHATASE INCREASED	390962007	35105006		Plasma alkaline phosphatase level (procedure)	Increased (qualifier value)
BLOOD AMYLASE INCREASED	390960004	35105006		Plasma amylase level (procedure)	Increased (qualifier value)
BLOOD BICARBONATE DECREASED	312471006	1250004		Blood bicarbonate measurement (procedure)	Decreased (qualifier value)
BLOOD BILIRUBIN INCREASED	313951004	35105006		Plasma total bilirubin measurement (procedure)	Increased (qualifier value)
BLOOD CHLORIDE DECREASED	104589004	1250004		Chloride measurement, blood (procedure)	Decreased (qualifier value)
BLOOD CHLORIDE INCREASED	104589004	35105006		Chloride measurement, blood (procedure)	Increased (qualifier value)
BLOOD CHOLESTEROL ABNORMAL	390956002	263654008		Plasma total cholesterol level (procedure)	Abnormal (qualifier value)
BLOOD CHOLESTEROL DECREASED	390956002	1250004		Plasma total cholesterol level (procedure)	Decreased (qualifier value)
BLOOD CHOLESTEROL INCREASED	390956002	35105006		Plasma total cholesterol level (procedure)	Increased (qualifier value)
BLOOD CORTISOL DECREASED	313401003	1250004		Finding of serum creatinine level (finding)	Decreased (qualifier value)
BLOOD COUNT ABNORMAL	118126003			Abnormal blood cell count (procedure)
BLOOD CREATINE INCREASED	104612006	87612001	35105006	Creatine measurement (procedure)	Blood (substance)	Increased (qualifier value)
BLOOD CREATINE PHOSPHOKINASE INCREASED	432352001	35105006		Increased creatine kinase level (finding)	Increased (qualifier value)
BLOOD CREATINE PHOSPHOKINASE MB INCREASED	166672007	35105006		Serum creatine phosphokinase MB isoenzyme measurement (procedure)	Increased (qualifier value)
BLOOD CREATININE DECREASED	365757006	1250004		Finding of serum creatinine level (finding)	Decreased (qualifier value)
BLOOD CREATININE INCREASED	365757006	35105006		Plasma creatinine measurement (procedure)	Increased (qualifier value)
BLOOD CULTURE POSITIVE	30088009	10828004		Blood culture (procedure)	Positive (qualifier value)
BLOOD ELECTROLYTES ABNORMAL	312474003	263654008		Blood electrolyte measurement (procedure)	Abnormal (qualifier value)
BLOOD FIBRINOGEN INCREASED	23295004	35105006		Coagulation factor I (substance)	Increased (qualifier value)
BLOOD GLUCOSE DECREASED	33747003	1250004		Glucose measurement, blood (procedure)	Decreased (qualifier value)
BLOOD GLUCOSE FLUCTUATION	33747003	255372005		Glucose measurement, blood (procedure)	Variable (qualifier value)
BLOOD HUMAN CHORIONIC GONADOTROPIN INCREASED	131102000			Increased human chorionic gonadotropin level (finding)
BLOOD IMMUNOGLOBULIN E INCREASED	41960005	35105006		Immunoglobulin E measurement (procedure)	Increased (qualifier value)
BLOOD IMMUNOGLOBULIN G DECREASED	45293001	1250004		Immunoglobulin G measurement (procedure)	Decreased (qualifier value)
BLOOD IMMUNOGLOBULIN G INCREASED	45293001	35105006		Immunoglobulin G measurement (procedure)	Increased (qualifier value)
BLOOD IRON DECREASED	250216004	1250004		Serum iron measurement (procedure)	Decreased (qualifier value)
BLOOD IRON INCREASED	250216004	35105006		Serum iron measurement (procedure)	Increased (qualifier value)
BLOOD LACTATE DEHYDROGENASE INCREASED	313855009	35105006		Plasma lactate dehydrogenase measurement (procedure)	Increased (qualifier value)
BLOOD LACTIC ACID INCREASED	91273001			Lactic acidosis (disorder)
BLOOD MAGNESIUM DECREASED	271285000	1250004		Blood magnesium measurement (procedure)	Decreased (qualifier value)
BLOOD PARATHYROID HORMONE INCREASED	391554001	35105006		Plasma parathyroid hormone level (procedure)	Increased (qualifier value)
BLOOD PH DECREASED	365723003	87612001	1250004	Finding of pH (finding)	Blood (substance)	Decreased (qualifier value)
BLOOD PHOSPHORUS DECREASED	104866001	87612001	1250004	Phosphate measurement (procedure)	Blood (substance)	Decreased (qualifier value)
BLOOD PHOSPHORUS INCREASED	104866001	87612001	35105006	Phosphate measurement (procedure)	Blood (substance)	Increased (qualifier value)
BLOOD POTASSIUM ABNORMAL	312468003	263654008		Blood potassium measurement (procedure)	Abnormal (qualifier value)
BLOOD POTASSIUM DECREASED	312468003	1250004		Blood potassium measurement (procedure)	Decreased (qualifier value)
BLOOD POTASSIUM INCREASED	312468003	35105006		Blood potassium measurement (procedure)	Increased (qualifier value)
BLOOD PRESSURE FLUCTUATION	251080003			Labile blood pressure (finding)
BLOOD PRESSURE IMMEASURABLE	271645000			Blood pressure unrecordable (finding)
BLOOD PRESSURE INADEQUATELY CONTROLLED	276239002	38341003	71978007	Therapy (regime/therapy)	Hypertensive disorder, systemic arterial (disorder)	Inadequate (qualifier value)
BLOOD PROLACTIN INCREASED	313443005	35105006		Plasma prolactin measurement (procedure)	Increased (qualifier value)
BLOOD SODIUM INCREASED	312469006	35105006		Blood sodium measurement (procedure)	Increased (qualifier value)
BLOOD TEST ABNORMAL	396550006	263654008		Blood test (procedure)	Abnormal (qualifier value)
BLOOD TESTOSTERONE DECREASED	401147002	1250004		Plasma testosterone measurement (procedure)	Decreased (qualifier value)
BLOOD TESTOSTERONE INCREASED	401147002	35105006		Plasma testosterone measurement (procedure)	Increased (qualifier value)
BLOOD THYROID STIMULATING HORMONE ABNORMAL	61167004	263654008		Thyroid stimulating hormone measurement (procedure)	Abnormal (qualifier value)
BLOOD THYROID STIMULATING HORMONE DECREASED	131017004			Decreased thyroid stimulating hormone level (finding)
BLOOD THYROID STIMULATING HORMONE INCREASED	131016008			Increased thyroid stimulating hormone level (finding)
BLOOD TRIGLYCERIDES ABNORMAL	167082000	263654008		Plasma triglyceride measurement (procedure)	Abnormal (qualifier value)
BLOOD TRIGLYCERIDES INCREASED	167082000	35105006		Plasma triglyceride measurement (procedure)	Increased (qualifier value)
BLOOD UREA DECREASED	250623007	1250004		Blood urea measurement (procedure)	Decreased (qualifier value)
BLOOD UREA INCREASED	250623007	35105006		Blood urea measurement (procedure)	Increased (qualifier value)
BLOOD URINE PRESENT	34436003			Blood in urine (finding)
BONE DENSITY DECREASED	385342005	1250004		Bone density finding (finding)	Decreased (qualifier value)
BONE FRAGMENTATION
BONE LESION	49755003	90780006		Morphologically abnormal structure (morphologic abnormality)	Entire bone (organ) (body structure)
BONE MARROW TOXICITY	75478009	14016003		Poisoning (disorder)	Bone marrow structure (body structure)
BONE SARCOMA	21708004			Osteosarcoma, no ICD-O subtype (morphologic abnormality)
BONE SCAN ABNORMAL	41747008	263654008		Radioisotope scan of bone (procedure)	Abnormal (qualifier value)
BONE SWELLING	442672001	90780006		Swelling (morphologic abnormality)	Entire bone (organ) (body structure)
BOWEL MOVEMENT IRREGULARITY	39211005	49608001		Bowel action (observable entity)	Irregular (qualifier value)
BRAIN DEATH	13500002			Electrocerebral silence (finding)
BRAIN NATRIURETIC PEPTIDE INCREASED	390917008	35105006		Brain natriuretic peptide measurement (procedure)	Increased (qualifier value)
BREAKTHROUGH PAIN
BREAST CANCER METASTATIC	315004001			Metastasis from malignant tumor of breast (disorder)
BREAST CANCER RECURRENT	254837009	255227004		Malignant tumor of breast (disorder)	Recurrent (qualifier value)
BREAST CANCER STAGE I	254837009	29571009		Malignant tumor of breast (disorder)	Stage level 1 (qualifier value)
BRONCHOALVEOLAR LAVAGE ABNORMAL	397394009	263654008		Bronchoalveolar lavage (procedure)	Abnormal (qualifier value)
CARBON DIOXIDE DECREASED	31542002	1250004		Carbon dioxide content measurement (procedure)	Decreased (qualifier value)
CARCINOEMBRYONIC ANTIGEN INCREASED	60267001	35105006		Carcinoembryonic antigen measurement (procedure)	Increased (qualifier value)
CARDIAC DEATH	95281009			Sudden cardiac death (disorder)
CARDIAC ENZYMES INCREASED	365768006	35105006		Finding of cardiac enzyme levels (finding)	Increased (qualifier value)
CARDIAC FLUTTER	5370000	111288001		Atrial flutter (disorder)	Ventricular flutter (disorder)
CARDIOACTIVE DRUG LEVEL ABOVE THERAPEUTIC	365750008	373252002	352730000	Finding of therapeutic drug level (finding)	Cardiac agent (substance)	Supra- (qualifier value)
CARDIOACTIVE DRUG LEVEL INCREASED	365750008	35105006	35105006	Finding of therapeutic drug level (finding)	Increased (qualifier value)	Increased (qualifier value)
CARDIOTOXICITY	75478009	80891009		Poisoning (disorder)	Heart structure (body structure)
CARDIOVASCULAR INSUFFICIENCY	87828008	113257007		Insufficiency (finding)	Structure of cardiovascular system (body structure)
CATARACT OPERATION	110473004			Cataract surgery (procedure)
CATHETER PLACEMENT	71861002	19923001		Implantation (procedure)	Catheter, device (physical object)
CATHETER RELATED COMPLICATION	116223007	45211000		Complication (disorder)	Catheterization (procedure)
CATHETER RELATED INFECTION	40733004	45211000		Infectious disease (disorder)	Catheterization (procedure)
CATHETER SEPSIS	440653007			Infection associated with catheter (disorder)
CATHETER SITE HAEMORRHAGE	50960005	45211000		Hemorrhage (morphologic abnormality)	Catheterization (procedure)
CATHETER SITE INFECTION	40733004	45211000		Infectious disease (disorder)	Catheterization (procedure)
CATHETER THROMBOSIS	439127006	45211000		Thrombosis (disorder)	Catheterization (procedure)
CAUSTIC INJURY	417746004	255755001		Traumatic injury (disorder)	Caustic (substance)
CD4 LYMPHOCYTES DECREASED	313660005	1250004		Absolute CD4 count procedure (procedure)	Decreased (qualifier value)
CELL DEATH	6574001			Necrosis (morphologic abnormality)
CENTRAL LINE INFECTION	40733004	233527006		Infectious disease (disorder)	Central venous cannula insertion (procedure)
CENTRAL NERVOUS SYSTEM LESION	49755003	278199004		Morphologically abnormal structure (morphologic abnormality)	Entire central nervous system (body structure)
CENTRAL NERVOUS SYSTEM LYMPHOMA	21964009	278199004		Malignant lymphoma, no ICD-O subtype (morphologic abnormality)	Entire central nervous system (body structure)
CENTRAL VENOUS CATHETERISATION	233527006			Central venous cannula insertion (procedure)
CEREBRAL HAEMATOMA	301764006			Hematoma of brain (disorder)
CEREBRAL VENTRICLE DILATATION	25322007	35764002		Dilatation (morphologic abnormality)	Brain ventricle structure (body structure)
CHOLECYSTITIS INFECTIVE	40733004	28231008		Infectious disease (disorder)	Gallbladder structure (body structure)
CHOLESTATIC LIVER INJURY	197355005			Toxic liver disease with cholestasis (disorder)
CHROMATURIA	102867009			Discolored urine (finding)
CIRCUMSTANCE OR INFORMATION CAPABLE OF LEADING TO MEDICATION ERROR
CLOSTRIDIUM DIFFICILE TOXIN TEST POSITIVE	413047002	10828004		Clostridium difficile toxin detection (procedure)	Positive (qualifier value)
COAGULATION TIME PROLONGED	123787003			Blood coagulation disorder with prolonged coagulation time (disorder)
COGNITIVE DISORDER	386806002			Impaired cognition (finding)
COITAL BLEEDING	48880000			Postcoital bleeding (finding)
COLON CANCER METASTATIC	422985007	91387004		Carcinoma of colon, stage IV (finding)	Stage level 4 (qualifier value)
COMPLETED SUICIDE	44301001			Suicide (event)
COMPLICATION OF DEVICE INSERTION	90354008			Complication of internal device (disorder)
COMPLICATION OF DEVICE REMOVAL	116223007	128538000		Complication (disorder)	Removal of device (procedure)
COMPULSIVE SHOPPING
CONCOMITANT DISEASE AGGRAVATED	64572001	79970003	410661009	Disease (disorder)	Simultaneous (qualifier value)	Exacerbated (qualifier value)
CONCOMITANT DISEASE PROGRESSION	246450006	64572001	79970003	Progression (attribute)	Disease (disorder)	Simultaneous (qualifier value)
CONDITION AGGRAVATED	64572001	410661009		Disease (disorder)	Exacerbated (qualifier value)
CONTRALATERAL BREAST CANCER	254837009	255209002		Malignant tumor of breast (disorder)	Contralateral (qualifier value)
CONTRAST MEDIA REACTION	263851003	7140000		Reaction (qualifier value)	Radiographic contrast media (product)
CORD BLOOD TRANSPLANT THERAPY	425563003			Grafting of cord blood to bone marrow (procedure)
C-REACTIVE PROTEIN INCREASED	55235003	35105006		C-reactive protein measurement (procedure)	Increased (qualifier value)
CREATININE RENAL CLEARANCE DECREASED	104614007	1250004		Creatinine renal clearance measurement (procedure)	Decreased (qualifier value)
CSF PROTEIN INCREASED	84130004	35105006		Cerebrospinal fluid protein (procedure)	Increased (qualifier value)
CULTURE URINE POSITIVE	117010004	10828004		Urine culture (procedure)	Positive (qualifier value)
CYTOGENETIC ABNORMALITY	199738000			Abnormal chromosomal and genetic finding on antenatal screening of mother (finding)
CYTOLYTIC HEPATITIS	128241005	29759001		Inflammatory disease of liver (disorder)	Immune cytolysis, function (observable entity)
CYTOMEGALOVIRUS ANTIGEN POSITIVE	121986009	10828004		Cytomegalovirus antigen assay (procedure)	Positive (qualifier value)
CYTOMEGALOVIRUS CHORIORETINITIS	46627006	407444007		Chorioretinitis (disorder)	Genus Cytomegalovirus (organism)
CYTOMEGALOVIRUS VIRAEMIA	2528003	407444007		Viremia (finding)	Genus Cytomegalovirus (organism)
DARK CIRCLES UNDER EYES	103268003			Circles under eyes (finding)
DENTAL IMPLANTATION	66660002			Tooth implantation (procedure)
DEPRESSED LEVEL OF CONSCIOUSNESS	106167005	385440003		Consciousness related finding (finding)	Lowered (qualifier value)
DEPRESSION SUICIDAL	310497006	267073005		Severe depression (disorder)	Suicidal (finding)
DERMATITIS ACNEIFORM	182782007	11381005		Dermatitis (disorder)	Acne (disorder)
DEVICE BREAKAGE
DEVICE INEFFECTIVE	49062001	254648000	373067005	Device (physical object)	Effective (qualifier value)	No (qualifier value)
DEVICE INTERACTION		63653004			Biomedical device (physical object)
DEVICE LEAKAGE
DEVICE MALFUNCTION	76797004	289908002	49062001	Failure (finding)	Pregnancy, function (observable entity)	Device (physical object)
DEVICE MIGRATION	370512004			Migration of implant or internal device (disorder)
DEVICE RELATED INFECTION	40733004	49062001		Infectious disease (disorder)	Device (physical object)
DIABETES MELLITUS INADEQUATE CONTROL	275918005			Unstable diabetes mellitus (disorder)
DIET REFUSAL	182922004	385648002		Dietary regime (regime/therapy)	Rejected by recipient (qualifier value)
DIFFUSE ALVEOLAR DAMAGE	49755003	361364000	19648000	Morphologically abnormal structure (morphologic abnormality)	Entire pulmonary alveolus (body structure)	Diffuse (qualifier value)
DISEASE COMPLICATION	64572001	263718001		Disease (disorder)	Complication (attribute)
DISEASE RECURRENCE	64572001	246455001		Disease (disorder)	Recurrence (qualifier value)
DISTURBANCE IN SEXUAL AROUSAL	106142007			Sexual arousal state AND/OR disturbance (finding)
DISTURBANCE IN SOCIAL BEHAVIOUR	64572001	225599005		Disease (disorder)	Social behavior (finding)
DIVERTICULAR PERFORATION	36191001	31113003		Perforation (morphologic abnormality)	Diverticulum (morphologic abnormality)
DOCUMENTED HYPERSENSITIVITY TO ADMINISTERED DRUG	427640001	397934002		Non-allergic drug hypersensitivity disorder (disorder)	Documented (qualifier value)
DRUG ADMINISTERED AT INAPPROPRIATE SITE
DRUG ADMINISTRATION ERROR	370890000			Medication administered in error (event)
DRUG DELIVERY SYSTEM MALFUNCTION	398185008			Problem with drug delivery system (event)
DRUG DISPENSING ERROR	370541008			Medication dispensed in error (event)
DRUG DIVERSION	361055000			Misuses drugs (finding)
DRUG DOSE OMISSION
DRUG EXPOSURE BEFORE PREGNANCY	95606005	289908002	288556008	Maternal drug exposure (disorder)	Pregnancy, function (observable entity)	Before (attribute)
DRUG EXPOSURE DURING PREGNANCY	95606005	371881003		Maternal drug exposure (disorder)	During (attribute)
DRUG EXPOSURE VIA BREAST MILK
DRUG INEFFECTIVE	58848006			Lack of drug action (finding)
DRUG INEFFECTIVE FOR UNAPPROVED INDICATION
DRUG LEVEL ABOVE THERAPEUTIC	365750008	75540009		Finding of therapeutic drug level (finding)	High (qualifier value)
DRUG LEVEL BELOW THERAPEUTIC	365750008	62482003		Finding of therapeutic drug level (finding)	Low (qualifier value)
DRUG LEVEL CHANGED	365729004	263703002		Finding of drug level (finding)	Changed status (qualifier value)
DRUG LEVEL DECREASED	365729004	1250004		Finding of drug level (finding)	Decreased (qualifier value)
DRUG LEVEL INCREASED	365729004	35105006		Finding of drug level (finding)	Increased (qualifier value)
DRUG PRESCRIBING ERROR
DRUG RASH WITH EOSINOPHILIA AND SYSTEMIC SYMPTOMS	28926001	419455006		Eruption due to drug (disorder)	Disorder characterized by eosinophilia (disorder)
DRUG SCREEN FALSE POSITIVE	365750008	90213003		Finding of therapeutic drug level (finding)	Positive (qualifier value)
DRUG SCREEN POSITIVE	115526009	10828004		Drug screen (procedure)	Positive (qualifier value)
DRUG SPECIFIC ANTIBODY PRESENT	388450003	52101004		Drug specific IgE antibody measurement (procedure)	Present (qualifier value)
DYSPHEMIA	39423001			Stuttering (finding)
EAR CONGESTION	85804007	1910005		Congestion (morphologic abnormality)	Entire ear (body structure)
EAR DISCOMFORT	247347003	1910005		Discomfort (finding)	Entire ear (body structure)
EAR PRURITUS	418363000	1910005		Itching of skin (finding)	Entire ear (body structure)
EARLY SATIETY	442076002			Early satiety (finding)
ECTOPIC PREGNANCY WITH INTRAUTERINE DEVICE	34801009	169477005		Ectopic pregnancy (disorder)	Intrauterine contraceptive device fitted (finding)
EJECTION FRACTION DECREASED	70822001	1250004		Cardiac ejection fraction, function (observable entity)	Decreased (qualifier value)
ELECTROCARDIOGRAM CHANGE	102592004	263654008		Electrocardiogram finding (finding)	Abnormal (qualifier value)
ELECTROCARDIOGRAM REPOLARISATION ABNORMALITY	164934002			Electrocardiogram: T wave abnormal (finding)
ELECTROCARDIOGRAM ST SEGMENT ABNORMAL	55930002	263654008		Electrocardiogram ST segment changes (finding)	Abnormal (qualifier value)
ENDOMETRIAL HYPERTROPHY	56246009	2739003		Hypertrophy (morphologic abnormality)	Endometrial structure (body structure)
ENTEROBACTER INFECTION	40733004	58683007		Infectious disease (disorder)	Genus Enterobacter (organism)
ENTEROCOCCAL BACTERAEMIA	5758002	2785000		Bacteremia (finding)	Genus Enterococcus (organism)
ENTEROCOCCAL INFECTION	40733004	2785000		Infectious disease (disorder)	Genus Enterococcus (organism)
ENTEROCOCCAL SEPSIS	91302008	2785000		Systemic infection (disorder)	Genus Enterococcus (organism)
ENTEROCOLITIS HAEMORRHAGIC	236016008			Acute hemorrhagic enterocolitis (disorder)
ENTEROCOLITIS INFECTIOUS	43752006	40733004		Enterocolitis, inflammation involving both small intestine and colon (disorder)	Infectious disease (disorder)
ENZYME ABNORMALITY	122444009	263654008		Enzyme measurement (procedure)	Abnormal (qualifier value)
EPSTEIN-BARR VIRUS ASSOCIATED LYMPHOPROLIFERATIVE DISORDER	128871009	240530001		Virus-associated atypical lymphoproliferative disorder (disorder)	Epstein-Barr virus disease (disorder)
ERECTION INCREASED	41179007			Increased erection of penis (finding)
ESCHERICHIA BACTERAEMIA	5758002	64735005		Bacteremia (finding)	Genus Escherichia (organism)
ESCHERICHIA INFECTION	71057007			Infection due to Escherichia coli (disorder)
ESCHERICHIA SEPSIS	91302008	64735005		Systemic infection (disorder)	Genus Escherichia (organism)
ESCHERICHIA URINARY TRACT INFECTION	301011002			Escherichia coli urinary tract infection (disorder)
EXFOLIATIVE RASH	396350005			Generalized exfoliative dermatitis (disorder)
EXPIRED DRUG ADMINISTERED
EXTREMITY NECROSIS	6574001	66019005		Necrosis (morphologic abnormality)	Limb structure (body structure)
EYE INFLAMMATION	23583003	81745001		Inflammation (morphologic abnormality)	Structure of eye proper (body structure)
EYE IRRITATION	81745001	257553007		Structure of eye proper (body structure)	Irritation (qualifier value)
EYE OEDEMA	79654002	244486005		Edema (morphologic abnormality)	Entire eye (body structure)
EYELID FUNCTION DISORDER	64572001	8521004		Disease (disorder)	Eyelid function (observable entity)
FACE OEDEMA	267038008	302549007		Edema (finding)	Entire face (body structure)
FACTOR VIII INHIBITION	61511001	278910002		Inhibition, function (observable entity)	Factor VIII (substance)
FAECES DISCOLOURED	47415006	39477002		Abnormal color (finding)	Feces (substance)
FAILURE OF IMPLANT	76797004	40388003		Failure (finding)	Implant, device (physical object)
FEBRILE BONE MARROW APLASIA	167928002	386661006		Bone marrow:myeloid hypoplasia (finding)	Fever (finding)
FEEDING DISORDER	74142004			Feeding disorder of infancy OR early childhood (disorder)
FEEDING DISORDER NEONATAL	74142004	255407002		Feeding disorder of infancy OR early childhood (disorder)	Neonatal (qualifier value)
FEELING ABNORMAL	367391008			Malaise (finding)
FEELING GUILTY	7571003			Feeling guilt (finding)
FEELING OF BODY TEMPERATURE CHANGE	123979008	272144002		Abnormal body temperature (finding)	Sensation quality (qualifier value)
FEELINGS OF WORTHLESSNESS	247892001			Self-depreciation (finding)
FIBRIN D DIMER INCREASED	67241009	35105006		Fibrin-fibrinogen split products assay (procedure)	Increased (qualifier value)
FISTULA DISCHARGE	428794004	75823008		Fistula (disorder)	Discharge (morphologic abnormality)
FOAMING AT MOUTH
FOETAL ANTICONVULSANT SYNDROME	206021007			Fetus or neonate affected by placental or breast transfer of anticonvulsant (disorder)
FOETAL HEART RATE DECREASED	48867003	83418008		Bradycardia (finding)	Entire fetus (body structure)
FOOD AVERSION	248134002			Aversion to food or drink (finding)
FOOD CRAVING	248132003			Craving for food or drink (finding)
FOOD INTERACTION	95907004			Drug interaction with food (disorder)
FOREIGN BODY SENSATION IN EYES	247342009	81745001		Foreign body sensation (finding)	Structure of eye proper (body structure)
FOREIGN BODY TRAUMA	417746004	19227008		Traumatic injury (disorder)	Foreign body (morphologic abnormality)
FULL BLOOD COUNT DECREASED	84828003			Leukopenia (disorder)
FUNGAL SEPSIS	91302008	3218000		Systemic infection (disorder)	Mycosis (disorder)
GASTRIC BYPASS	442338001			Bypass of stomach (procedure)
GASTRIC INFECTION	40733004	69695003		Infectious disease (disorder)	Stomach structure (body structure)
GASTROINTESTINAL CARCINOMA	428905002			Malignant neoplasm of gastrointestinal tract (disorder)
GASTROINTESTINAL EROSION	15498001	86762007		Superficial ulcer (morphologic abnormality)	Structure of digestive system (body structure)
GASTROINTESTINAL INFLAMMATION	23583003	122865005		Inflammation (morphologic abnormality)	Gastrointestinal tract structure (body structure)
GASTROINTESTINAL MOTILITY DISORDER	13267003			Gastric motor function disorder (disorder)
GASTROINTESTINAL NECROSIS	95519003			Gastrointestinal mucosal necrosis (disorder)
GASTROINTESTINAL OEDEMA	79654002	373871007		Edema (morphologic abnormality)	Entire gastrointestinal system (body structure)
GASTROINTESTINAL PAIN	22253000	373871007		Pain (finding)	Entire gastrointestinal system (body structure)
GASTROINTESTINAL SOUNDS ABNORMAL	60612008			Abnormal bowel sounds (finding)
GASTROINTESTINAL STOMA COMPLICATION	111751003			Complication of external stoma of gastrointestinal tract (disorder)
GASTROINTESTINAL TOXICITY	75478009	373871007		Poisoning (disorder)	Entire gastrointestinal system (body structure)
GASTROINTESTINAL ULCER HAEMORRHAGE	50960005	40845000		Hemorrhage (morphologic abnormality)	Gastrointestinal ulcer (disorder)
GAZE PALSY	44695005	246772007		Paralysis (finding)	Gaze (finding)
GENERAL PHYSICAL CONDITION ABNORMAL	365750008	263654008		Finding of therapeutic drug level (finding)	Abnormal (qualifier value)
GENERAL PHYSICAL HEALTH DETERIORATION	285384003			General health deterioration (finding)
GENERALISED ERYTHEMA	70819003	60132005		Erythema (morphologic abnormality)	Generalized (qualifier value)
GENITAL HAEMORRHAGE	50960005	263767004		Hemorrhage (morphologic abnormality)	Genital (qualifier value)
GENITAL PAIN	22253000	263767004		Pain (finding)	Genital (qualifier value)
GINGIVAL INFECTION	66383009			Gingivitis (disorder)
GLASGOW COMA SCALE ABNORMAL	386560004	263654008		Glasgow coma score finding (finding)	Abnormal (qualifier value)
GLOBAL AMNESIA	230736007			Transient global amnesia (finding)
GLOMERULAR FILTRATION RATE DECREASED	80274001	1250004		Glomerular filtration rate (observable entity)	Decreased (qualifier value)
GLYCOSYLATED HAEMOGLOBIN INCREASED	40402000	35105006		Glucohemoglobin measurement (procedure)	Increased (qualifier value)
GRAFT DYSFUNCTION	64572001	24486003		Disease (disorder)	Transplant (body structure)
GRAFT LOSS	72627004			Graft rejection (finding)
GRANULOCYTE COUNT DECREASED	417672002			Granulocytopenic disorder (disorder)
GRANULOMATOUS LIVER DISEASE	235856003	255448004		Disorder of liver (disorder)	Granulomatous (qualifier value)
GRIP STRENGTH DECREASED	251433001	1250004		Grip strength (observable entity)	Decreased (qualifier value)
HAEMATOCRIT DECREASED	28317006	1250004		Hematocrit determination (procedure)	Decreased (qualifier value)
HAEMATOCRIT INCREASED	365616005	35105006		Finding of hematocrit (finding)	Increased (qualifier value)
HAEMATOTOXICITY	75478009	14016003		Poisoning (disorder)	Bone marrow structure (body structure)
HAEMORRHAGE SUBCUTANEOUS	50960005	263887005		Hemorrhage (morphologic abnormality)	Subcutaneous (qualifier value)
HAEMORRHAGE URINARY TRACT	34436003			Blood in urine (finding)
HALLUCINATIONS, MIXED	247740003			Hallucinations in several modalities at once (finding)
HEAD DISCOMFORT	247347003	69536005		Discomfort (finding)	Head structure (body structure)
HEAD TITUBATION	85102008	69536005		Cerebellar ataxia (disorder)	Head structure (body structure)
HELICOBACTER INFECTION	40733004	19454009		Infectious disease (disorder)	Genus Helicobacter (organism)
HEPATIC ENZYME INCREASED	365769003	35105006		Finding of liver enzyme levels (finding)	Increased (qualifier value)
HEPATIC NEOPLASM MALIGNANT RECURRENT	93870000	255227004		Malignant neoplasm of liver (disorder)	Recurrent (qualifier value)
HEPATOSPLENIC T-CELL LYMPHOMA	103685007			Hepatosplenic gamma-delta cell lymphoma (morphologic abnormality)
HIGH DENSITY LIPOPROTEIN DECREASED	17888004	1250004		High density lipoprotein measurement (procedure)	Decreased (qualifier value)
HIGH DENSITY LIPOPROTEIN INCREASED	17888004	35105006		High density lipoprotein measurement (procedure)	Increased (qualifier value)
HIP DYSPLASIA	52781008			Congenital hip dysplasia (disorder)
HIP SURGERY	29836001	257556004		Hip region structure (body structure)	Surgery (qualifier value)
HORMONE LEVEL ABNORMAL	42086000			Abnormal hormone production (finding)
HUMAN HERPESVIRUS 6 INFECTION	40733004	103528003		Infectious disease (disorder)	Human herpesvirus 6 (organism)
HUMAN IMMUNODEFICIENCY VIRUS TRANSMISSION	19030005	258150004		Human immunodeficiency virus (organism)	Transmission (qualifier value)
HYPERAMYLASAEMIA	275739007			Serum amylase raised (finding)
HYPERCOAGULATION	76612001			Hypercoagulability state (finding)
HYPOAESTHESIA FACIAL	397974008	89545001		Hypesthesia (finding)	Face structure (body structure)
HYPOGEUSIA	397610009	1250004		Ability to taste (observable entity)	Decreased (qualifier value)
HYPOGLYCAEMIC SEIZURE	91175000	302866003		Seizure (finding)	Hypoglycemia (disorder)
HYPOGLYCAEMIC UNCONSCIOUSNESS	267384006			Hypoglycemic coma (disorder)
HYPOPHAGIA	226379006	260400001		Food intake (observable entity)	Reduced (qualifier value)
HYPOTHALAMO-PITUITARY DISORDER	64572001	67923007	264483005	Disease (disorder)	Hypothalamic structure (body structure)	Entire hypothalamus (body structure)
IATROGENIC INJURY	12456005			Iatrogenic disease (disorder)
IDIOSYNCRATIC DRUG REACTION	33845003			Idiosyncratic drug effect (disorder)
IMMUNOSUPPRESSANT DRUG LEVEL INCREASED	365750008	372823004	35105006	Finding of therapeutic drug level (finding)	Immunosuppressant (substance)	Increased (qualifier value)
IMPAIRED DRIVING ABILITY	129060000	260379002		Driving (observable entity)	Impaired (qualifier value)
IMPAIRED SELF-CARE	78629008	260379002		Total self-care deficit (finding)	Impaired (qualifier value)
IMPAIRED WORK ABILITY	300809003	260379002		Ability to undertake voluntary work (observable entity)	Impaired (qualifier value)
IMPATIENCE
IMPLANTABLE DEFIBRILLATOR INSERTION	71861002	72506001		Implantation (procedure)	Implantable defibrillator, device (physical object)
IMPULSIVE BEHAVIOUR	405067000			Self-control: impulsive behavior (observable entity)
INAPPROPRIATE SCHEDULE OF DRUG ADMINISTRATION
INCISION SITE COMPLICATION	116223007	260737006		Complication (disorder)	Site of incision (attribute)
INCISION SITE INFECTION	40733004	260737006		Infectious disease (disorder)	Site of incision (attribute)
INCISION SITE PAIN	22253000	260737006		Pain (finding)	Site of incision (attribute)
INCOHERENT	64336009	284596004		Incoherent thinking (finding)	Incoherent speech (finding)
INCORRECT DOSE ADMINISTERED
INCORRECT DRUG ADMINISTRATION DURATION
INCORRECT DRUG ADMINISTRATION RATE
INCORRECT ROUTE OF DRUG ADMINISTRATION
INCREASED BRONCHIAL SECRETION	102581000			Excessive bronchial secretion (finding)
INCREASED UPPER AIRWAY SECRETION	423662002	361381009	35105006	Respiratory secretion (substance)	Entire upper respiratory tract (body structure)	Increased (qualifier value)
INFANTILE APNOEIC ATTACK	95616002			Neonatal apneic attack (finding)
INFECTED CYST	40733004	367643001		Infectious disease (disorder)	Cyst (morphologic abnormality)
INFREQUENT BOWEL MOVEMENTS	14760008			Constipation (disorder)
INFUSION RELATED REACTION	419406002			Pharmaceutical fluid or solution adverse reaction (disorder)
INFUSION SITE ERYTHEMA	213338000			Erythema at injection site (disorder)
INFUSION SITE EXTRAVASATION	76676007	13136005		Extravasation (morphologic abnormality)	Injection site (morphologic abnormality)
INFUSION SITE PAIN	95388000			Injection site pain (disorder)
INJECTION SITE CELLULITIS	95381006			Injection site infection (disorder)
INJECTION SITE DISCOLOURATION	47415006	13136005		Abnormal color (finding)	Injection site (morphologic abnormality)
INJECTION SITE DISCOMFORT	247347003	13136005		Discomfort (finding)	Injection site (morphologic abnormality)
INJECTION SITE ERYTHEMA	213338000			Erythema at injection site (disorder)
INJECTION SITE HAEMATOMA	95385002			Injection site hemorrhage (disorder)
INJECTION SITE NODULE	95395009			Injection site mass (disorder)
INJECTION SITE PAPULE	24389009			Injection site granuloma (morphologic abnormality)
INJECTION SITE PRURITUS	418363000	13136005		Itching of skin (finding)	Injection site (morphologic abnormality)
INJECTION SITE VESICLES	82515000	13136005		Vesicle (morphologic abnormality)	Injection site (morphologic abnormality)
INJECTION SITE WARMTH	95377006			Injection site reaction (disorder)
INTENTIONAL DRUG MISUSE	26416006			Drug abuse (disorder)
INTENTIONAL SELF-INJURY	248062006	361269008		Self-injurious behavior (finding)	Intentional (qualifier value)
INTERCEPTED DRUG DISPENSING ERROR
INTERNATIONAL NORMALISED RATIO DECREASED	165581004	1250004		International normalized ratio (observable entity)	Decreased (qualifier value)
INTERNATIONAL NORMALISED RATIO FLUCTUATION	165581004	16237004		International normalized ratio (observable entity)	Fluctuation (finding)
INTESTINAL MASS	126769007			Neoplasm of intestinal tract (disorder)
INTESTINAL RESECTION	442285009			Excision of intestinal structure (procedure)
INTRACARDIAC THROMBUS	396339007	264044002		Thrombus (morphologic abnormality)	Intracardiac (qualifier value)
INTRACRANIAL HYPOTENSION	250844005	1250004		Intracranial pressure (observable entity)	Decreased (qualifier value)
ISCHAEMIC CEREBRAL INFARCTION	432504007	255426005		Cerebral infarction (disorder)	Ischemic (qualifier value)
IUD MIGRATION
JC VIRUS INFECTION	40733004	36319009		Infectious disease (disorder)	JC virus (organism)
JOINT RANGE OF MOTION DECREASED	70733008			Limitation of joint movement (finding)
JUGULAR VEIN THROMBOSIS	118927008	181372005		Thrombotic disorder (disorder)	Entire internal jugular vein (body structure)
KLEBSIELLA INFECTION	40733004	75032006		Infectious disease (disorder)	Genus Klebsiella (organism)
LACRIMATION INCREASED	64702000	35105006		Tear production, function (observable entity)	Increased (qualifier value)
LARGE INTESTINAL HAEMORRHAGE	87763006			Lower gastrointestinal hemorrhage (disorder)
LARGE INTESTINE CARCINOMA	363510005			Malignant tumor of large intestine (disorder)
LEFT VENTRICULAR DYSFUNCTION	429589006			Left ventricular cardiac dysfunction (disorder)
LEUKAEMIA RECURRENT	93143009	255227004		Leukemia, disease (disorder)	Recurrent (qualifier value)
LIFE EXPECTANCY SHORTENED
LIMB DISCOMFORT	247347003	66019005		Discomfort (finding)	Limb structure (body structure)
LIMB INJURY	417746004	66019005		Traumatic injury (disorder)	Limb structure (body structure)
LIP AND/OR ORAL CAVITY CANCER	363346000	21082005		Malignant neoplastic disease (disorder)	Entire mouth region (body structure)
LIP BLISTER	339008	48477009		Blister (morphologic abnormality)	Lip structure (body structure)
LIP DISCOLOURATION	364131009	47415006		Color of lip (observable entity)	Abnormal color (finding)
LIP EXFOLIATION	14411002	48477009		Desquamation, function (observable entity)	Lip structure (body structure)
LIP HAEMORRHAGE	50960005	48477009		Hemorrhage (morphologic abnormality)	Lip structure (body structure)
LIP OEDEMA	79654002	48477009		Edema (morphologic abnormality)	Lip structure (body structure)
LIP SWELLING	163140002			On examination - lip swelling (finding)
LIPASE INCREASED	432034007			Increased pancreatic lipase (finding)
LIPODYSTROPHY ACQUIRED	75659004			Acquired partial lipodystrophy (disorder)
LIVE BIRTH	281050002			Livebirth (finding)
LOCAL SWELLING	65124004	255470001		Swelling (finding)	Local (qualifier value)
LOW DENSITY LIPOPROTEIN INCREASED	22644003	35105006		Low density lipoprotein measurement (procedure)	Increased (qualifier value)
LUNG INFECTION PSEUDOMONAL	128601007	57032008		Infectious disease of lung (disorder)	Genus Pseudomonas (organism)
LUNG INFILTRATION	47351003	39607008		Infiltration (morphologic abnormality)	Lung structure (body structure)
LUPUS-LIKE SYNDROME	80258006			Drug-induced lupus erythematosus (disorder)
LYMPHANGIOSIS CARCINOMATOSA	1478001	363346000		Obliteration of lymphatic vessel (disorder)	Malignant neoplastic disease (disorder)
LYMPHOCYTE COUNT DECREASED	74765001	1250004		Lymphocyte count (procedure)	Decreased (qualifier value)
LYMPHOCYTE COUNT INCREASED	74765001	35105006		Lymphocyte count (procedure)	Increased (qualifier value)
LYMPHOCYTE MORPHOLOGY ABNORMAL	56972008	116676008	263654008	Lymphocyte (cell)	Associated morphology (attribute)	Abnormal (qualifier value)
LYMPHOCYTE STIMULATION TEST POSITIVE	252353003	10828004		Concanavalin-A T lymphocyte stimulation (procedure)	Positive (qualifier value)
LYMPHOCYTIC INFILTRATION	47351003	56972008		Infiltration (morphologic abnormality)	Lymphocyte (cell)
MALIGNANT NEOPLASM PROGRESSION	363346000	246450006		Malignant neoplastic disease (disorder)	Progression (attribute)
MASTICATION DISORDER	110339005			Masticatory dysfunction (finding)
MATERNAL DRUGS AFFECTING FOETUS
MEDICAL DEVICE COMPLICATION	116223007	63653004		Complication (disorder)	Biomedical device (physical object)
MEDICATION RESIDUE
MENISCUS LESION	111224002			Derangement of meniscus of knee joint (disorder)
MENTAL STATUS CHANGES	419284004			Altered mental status (finding)
METABOLIC SYNDROME	237602007			Metabolic syndrome X (disorder)
METASTATIC RENAL CELL CARCINOMA	41607009	128462008		Renal cell carcinoma (morphologic abnormality)	Secondary malignant neoplastic disease (disorder)
MICTURITION DISORDER	49650001			Dysuria (finding)
MIXED LIVER INJURY	419616000	33688009		Hepatocellular liver damage (disorder)	Cholestasis (finding)
MONOCYTE COUNT INCREASED	67776007	35105006		Monocyte count (procedure)	Increased (qualifier value)
MUCOSAL EROSION	95356008			Mucosal ulcer (disorder)
MULTI-ORGAN DISORDER	238148004			Multiple organ dysfunction syndrome (disorder)
MULTIPLE ALLERGIES	161614004			History of - multiple allergies (situation)
MULTIPLE DRUG OVERDOSE	32267003	255204007		Acute drug overdose (disorder)	Multiple (qualifier value)
MULTIPLE DRUG OVERDOSE INTENTIONAL	59274003	255204007		Intentional drug overdose (disorder)	Multiple (qualifier value)
MULTIPLE SCLEROSIS RELAPSE	24700007	263855007		Multiple sclerosis (disorder)	Relapse phase (qualifier value)
MULTIPLE-DRUG RESISTANCE
MUSCLE NECROSIS	6574001	71616004		Necrosis (morphologic abnormality)	Skeletal and/or smooth muscle structure (body structure)
MUSCLE TIGHTNESS	71616004	255365009		Skeletal and/or smooth muscle structure (body structure)	Tightness sensation quality (qualifier value)
MUSCULOSKELETAL DISCOMFORT	247347003	26107004		Discomfort (finding)	Structure of musculoskeletal system (body structure)
MUSCULOSKELETAL STIFFNESS	271587009	278858007		Stiffness (finding)	Entire musculoskeletal system (body structure)
MYOCARDIAL FIBROSIS	398716006			Endomyocardial fibrosis (disorder)
MYOFASCIAL PAIN SYNDROME	24693007			Fibromyositis (disorder)
MYOGLOBIN BLOOD INCREASED	391573002	35105006		Serum myoglobin level (procedure)	Increased (qualifier value)
NASAL DISCOMFORT	247347003	260540009		Discomfort (finding)	Nasal (qualifier value)
NECROTISING COLITIS	64226004	255310005		Colitis (disorder)	Necrotizing (qualifier value)
NEGATIVE THOUGHTS	247653006			Negative automatic thoughts (finding)
NEURODEVELOPMENTAL DISORDER	5294002	118940003		Developmental disorder (disorder)	Disorder of nervous system (disorder)
NEUROLOGICAL DECOMPENSATION	87228002	278199004		Decompensation (finding)	Entire central nervous system (body structure)
NEUTROPENIC INFECTION	40733004	303011007		Infectious disease (disorder)	Neutropenic disorder (disorder)
NEUTROPENIC SEPSIS	91302008	303011007		Systemic infection (disorder)	Neutropenic disorder (disorder)
NEUTROPHIL COUNT DECREASED	30630007	1250004		Neutrophil count (procedure)	Decreased (qualifier value)
NEUTROPHIL COUNT INCREASED	30630007	35105006		Neutrophil count (procedure)	Increased (qualifier value)
NEUTROPHIL PERCENTAGE INCREASED	165518003	35105006		Neutrophilia (finding)	Increased (qualifier value)
NO ADVERSE EVENT
NO REACTION ON PREVIOUS EXPOSURE TO DRUG
NO THERAPEUTIC RESPONSE	102471002			Absence of therapeutic response (finding)
NODULE ON EXTREMITY	27925004	66019005		Nodule (morphologic abnormality)	Limb structure (body structure)
NONSPECIFIC REACTION	62014003	10003008		Adverse reaction to drug (disorder)	Non-specific (qualifier value)
NUCLEAR MAGNETIC RESONANCE IMAGING ABNORMAL	169083003			Nuclear magnetic resonance abnormal (finding)
OBSESSIVE THOUGHTS	67698009			Obsessional thoughts (finding)
OBSTRUCTION GASTRIC	235670001			Gastric stomal obstruction (disorder)
OBSTRUCTIVE AIRWAYS DISORDER	13645005			Chronic obstructive lung disease (disorder)
OCCULT BLOOD POSITIVE	252156002	10828004		Finding of therapeutic drug level (finding)	Positive (qualifier value)
OCULAR ICTERUS	18165001	81745001		Jaundice (finding)	Structure of eye proper (body structure)
OESTROGEN RECEPTOR ASSAY POSITIVE	416053008	10828004		Estrogen receptor positive tumor (disorder)	Positive (qualifier value)
OFF LABEL USE
OPERATIVE HAEMORRHAGE	48149007	83578000		Exsanguination (finding)	Surgical (qualifier value)
ORAL CAVITY FISTULA	20674003			Oral fistula (disorder)
ORAL FUNGAL INFECTION	3218000	21082005		Mycosis (disorder)	Entire mouth region (body structure)
ORAL MUCOSAL EXFOLIATION	14411002	181220002		Desquamation, function (observable entity)	Entire oral cavity (body structure)
ORAL PRURITUS	418363000	260548002		Itching of skin (finding)	Oral (qualifier value)
ORAL SURGERY	394605001			Oral surgery (qualifier value)
ORAL TORUS	70033004	123851003		Torus (morphologic abnormality)	Mouth region structure (body structure)
ORGAN FAILURE	238147009			Organ dysfunction syndrome (disorder)
OROPHARYNGEAL BLISTERING	339008	31389004		Blister (morphologic abnormality)	Oropharyngeal structure (body structure)
OROPHARYNGEAL DISCOMFORT	247347003	31389004		Discomfort (finding)	Oropharyngeal structure (body structure)
OROPHARYNGEAL PAIN	22253000	31389004		Pain (finding)	Oropharyngeal structure (body structure)
OVARIAN CANCER METASTATIC	363443007	128462008		Malignant tumor of ovary (disorder)	Secondary malignant neoplastic disease (disorder)
OXYGEN SATURATION DECREASED	104847001	1250004		Oxygen saturation measurement (procedure)	Decreased (qualifier value)
PALATAL OEDEMA	79654002	72914001		Edema (morphologic abnormality)	Palatal structure (body structure)
PALMAR-PLANTAR ERYTHRODYSAESTHESIA SYNDROME	238993006	279079003		Acral erythema (disorder)	Dysesthesia (finding)
PANCREATIC CARCINOMA METASTATIC	372142002	91387004		Carcinoma of pancreas (disorder)	Stage level 4 (qualifier value)
PANCREATIC ENZYMES INCREASED	250646009	35105006		Pancreatic enzyme measurement (procedure)	Increased (qualifier value)
PARADOXICAL DRUG REACTION	62014003	27699000		Adverse reaction to drug (disorder)	Paradoxical (qualifier value)
PARANASAL SINUS HYPERSECRETION	64531003	2095001		Nasal discharge (disorder)	Nasal sinus structure (body structure)
PARTNER STRESS
PATERNAL DRUGS AFFECTING FOETUS
PATHOGEN RESISTANCE	38186005			Resistance to infection, function (observable entity)
PCO2 DECREASED	25284008	1250004		Carbon dioxide measurement, partial pressure (procedure)	Decreased (qualifier value)
PERFORMANCE STATUS DECREASED	423690003	1250004		General physical performance status (observable entity)	Decreased (qualifier value)
PERIPHERAL EMBOLISM	286959000			Peripheral arterial embolism (disorder)
PHARMACEUTICAL PRODUCT COMPLAINT
PHYSICAL ASSAULT	52684005			Assault (event)
PNEUMATOSIS INTESTINALIS	17465007			Pneumatosis cystoides intestinalis (disorder)
PNEUMOCYSTIS JIROVECI PNEUMONIA	233604007	79909001		Pneumonia (disorder)	Pneumocystis jiroveci (organism)
PO2 DECREASED	250546000	1250004		Measurement of partial pressure of oxygen in blood (procedure)	Decreased (qualifier value)
POLYOMAVIRUS-ASSOCIATED NEPHROPATHY	90708001	407456008		Kidney disease (disorder)	Genus Polyomavirus (organism)
POOR QUALITY DRUG ADMINISTERED	373873005	255351007		Pharmaceutical / biologic product (product)	Poor - grade (qualifier value)
POOR QUALITY SLEEP	314938000			Poor sleep pattern (finding)
POST PROCEDURAL COMPLICATION	116223007	71388002	255234002	Complication (disorder)	Procedure (procedure)	After (attribute)
POST PROCEDURAL HAEMATOMA	385494008	71388002	255234002	Hematoma (disorder)	Procedure (procedure)	After (attribute)
POST PROCEDURAL HAEMORRHAGE	50960005	262061000		Hemorrhage (morphologic abnormality)	Postoperative period (qualifier value)
POST PROCEDURAL INFECTION	40733004	71388002	255234002	Infectious disease (disorder)	Procedure (procedure)	After (attribute)
POSTOPERATIVE WOUND COMPLICATION	385486001	13924000		Postoperative complication (disorder)	Wound (morphologic abnormality)
POTENTIATING DRUG INTERACTION
POUCHITIS	427657002	23583003		Ileal pouch (morphologic abnormality)	Inflammation (morphologic abnormality)
PRECANCEROUS CELLS PRESENT	48989000			Pre-cancerous dysplasia (morphologic abnormality)
PREGNANCY ON CONTRACEPTIVE	102872000			Pregnancy on oral contraceptive (finding)
PREGNANCY WITH CONTRACEPTIVE DEVICE	102955006			Contraception failure (finding)
PROCEDURAL COMPLICATION	116223007	71388002		Complication (disorder)	Procedure (procedure)
PROCEDURAL PAIN	22253000	71388002	255234002	Pain (finding)	Procedure (procedure)	After (attribute)
PRODUCT CONTAMINATION
PRODUCT COUNTERFEIT
PRODUCT QUALITY ISSUE
PRODUCT TAMPERING
PROGESTERONE RECEPTOR ASSAY POSITIVE	13892007	10828004		Progesterone receptor assay measurement (procedure)	Positive (qualifier value)
PROPOFOL INFUSION SYNDROME
PROSTATE CANCER METASTATIC	399068003	91387004		Malignant tumor of prostate (disorder)	Stage level 4 (qualifier value)
PROSTATOMEGALY	433234005			Hyperplasia of prostate (disorder)
PROTEIN TOTAL DECREASED	304383000	1250004		Total protein measurement (procedure)	Decreased (qualifier value)
PROTEIN TOTAL INCREASED	304383000	35105006		Total protein measurement (procedure)	Increased (qualifier value)
PROTEIN URINE PRESENT	29738008			Proteinuria (finding)
PROTHROMBIN LEVEL DECREASED	49151003	1250004		Clotting factor II assay (procedure)	Decreased (qualifier value)
PSYCHOMOTOR SKILLS IMPAIRED	416909000			Impaired psychomotor performance (finding)
PSYCHOTIC BEHAVIOUR	280427006			Psychotic symptom present (finding)
PULMONARY ALVEOLAR HAEMORRHAGE	78144005	361364000		Pulmonary hemorrhage (disorder)	Entire pulmonary alveolus (body structure)
PULMONARY ARTERIAL HYPERTENSION	70995007			Pulmonary hypertension (disorder)
PULMONARY FUNCTION TEST DECREASED	23426006	1250004		Measurement of respiratory function (procedure)	Decreased (qualifier value)
PULMONARY GRANULOMA	45647009	39607008		Granuloma (morphologic abnormality)	Lung structure (body structure)
PULMONARY MALFORMATION	112635002	39607008		Congenital malformation (morphologic abnormality)	Lung structure (body structure)
PULMONARY TOXICITY	75478009	39607008		Poisoning (disorder)	Lung structure (body structure)
PUPIL FIXED	162810007			On examination - fixed, dilated pupils (finding)
PURULENCE	255316004			Purulent (morphologic abnormality)
QUALITY OF LIFE DECREASED	405152002	1250004		Quality of life satisfaction (observable entity)	Decreased (qualifier value)
RASH ERYTHEMATOUS	271807003	70819003		Eruption of skin (disorder)	Erythema (morphologic abnormality)
RASH GENERALISED	271807003	60132005		Eruption of skin (disorder)	Generalized (qualifier value)
REACTION TO DRUG EXCIPIENTS	62014003	43747001		Adverse reaction to drug (disorder)	Drug excipient (product)
REBOUND EFFECT	363101005			Drug withdrawal (disorder)
RECURRENT CANCER	363346000	255227004		Malignant neoplastic disease (disorder)	Recurrent (qualifier value)
RED CELL DISTRIBUTION WIDTH INCREASED	66842004	35105006		Red cell distribution width determination (procedure)	Increased (qualifier value)
REFUSAL OF TREATMENT BY RELATIVE
RENAL CYST	77945009			Simple renal cyst (disorder)
RENAL TUBULAR NECROSIS	35455006			Acute tubular necrosis (disorder)
RESORPTION BONE INCREASED	22200009	35105006		Bone resorption, function (observable entity)	Increased (qualifier value)
RETINAL PIGMENT EPITHELIAL TEAR	232067008			Retinal pigment epithelial detachment (disorder)
REVERSIBLE POSTERIOR LEUKOENCEPHALOPATHY SYNDROME	90099008	35174006		Subcortical leukoencephalopathy (disorder)	Reversible (qualifier value)
RHINALGIA	22253000	45206002		Pain (finding)	Nasal structure (body structure)
SCLEROSING ENCAPSULATING PERITONITIS	24383005			Sclerosing peritonitis (disorder)
SECRETION DISCHARGE	75823008			Discharge (morphologic abnormality)
SELF-MEDICATION	182881009			Patient on self-medication (finding)
SEMEN VOLUME DECREASED	365428008	1250004		Finding of semen volume (finding)	Decreased (qualifier value)
SERUM FERRITIN INCREASED	269821003	35105006		Serum ferritin measurement (procedure)	Increased (qualifier value)
SINUS OPERATION	112788002			Operation on accessory sinus (procedure)
SKELETAL INJURY	429340002			Traumatic injury of skeletal muscle (disorder)
SKIN HAEMORRHAGE	50960005	39937001		Hemorrhage (morphologic abnormality)	Skin structure (body structure)
SKIN HYPERTROPHY	56246009	39937001		Hypertrophy (morphologic abnormality)	Skin structure (body structure)
SKIN ODOUR ABNORMAL	297975005	263654008		Finding of odor of skin (finding)	Abnormal (qualifier value)
SKIN TIGHTNESS	39937001	255365009		Skin structure (body structure)	Tightness sensation quality (qualifier value)
SKIN TOXICITY	75478009	39937001		Poisoning (disorder)	Skin structure (body structure)
SKULL MALFORMATION	51655004			Congenital anomaly of skull (disorder)
SLEEP DISORDER DUE TO GENERAL MEDICAL CONDITION, INSOMNIA TYPE	193462001			Insomnia (disorder)
SLEEP-RELATED EATING DISORDER	407666007			Nocturnal sleep-related eating disorder (disorder)
SOCIAL AVOIDANT BEHAVIOUR	27343009			Approach avoidance behavior (finding)
SOFT TISSUE NECROSIS	6574001	239953001		Necrosis (morphologic abnormality)	Soft tissue lesion (disorder)
SOPOR	271782001			Drowsy (finding)
SPEECH DISORDER	231543005			Speech and language disorder (disorder)
SPINAL COLUMN STENOSIS	76107001			Spinal stenosis (disorder)
SPINAL FUSION SURGERY	55705006			Spinal arthrodesis (procedure)
SPUTUM DISCOLOURED	47415006	45710003		Abnormal color (finding)	Sputum (substance)
STAPHYLOCOCCAL ABSCESS	128477000	65119002		Abscess (disorder)	Genus Staphylococcus (organism)
STEM CELL TRANSPLANT	234336002			Hemopoietic stem cell transplant (procedure)
STENT OCCLUSION	26036001	65818007		Obstruction (morphologic abnormality)	Stent, device (physical object)
STRESS CARDIOMYOPATHY	85898001	73595000		Cardiomyopathy (disorder)	Stress (finding)
SUBCUTANEOUS ABSCESS	31928004			Abscess of skin AND/OR subcutaneous tissue (disorder)
SUBILEUS	235837008			Drug-induced ileus (disorder)
SUDDEN ONSET OF SLEEP	60380001			Narcolepsy (disorder)
TACHYPHRENIA	247630005			Pressure of thought (finding)
TEMPERATURE INTOLERANCE	248468000			Intolerant of heat and cold (finding)
THERAPEUTIC PRODUCT CONTAMINATION
THERAPEUTIC RESPONSE DELAYED	102468005	75784006		Therapeutic response, function (observable entity)	Deferred (qualifier value)
THERAPEUTIC RESPONSE UNEXPECTED	102474005			Unexpected therapeutic effect (observable entity)
THERAPEUTIC RESPONSE UNEXPECTED WITH DRUG SUBSTITUTION
THERAPY CESSATION
THERAPY REGIMEN CHANGED	276239002	263703002		Therapy (regime/therapy)	Changed status (qualifier value)
THORACIC VERTEBRAL FRACTURE	125607007			Fracture of thoracic spine (disorder)
THROMBOSIS IN DEVICE	439127006	49062001		Thrombosis (disorder)	Device (physical object)
TONGUE BLISTERING	339008	21974007		Blister (morphologic abnormality)	Tongue structure (body structure)
TONGUE DISCOLOURATION	47415006	181226008		Abnormal color (finding)	Entire tongue (body structure)
TOOTH REPAIR	66744009			Dental restorative procedure (procedure)
TRANSMISSION OF AN INFECTIOUS AGENT VIA A MEDICINAL PRODUCT	416085006	416085006		Nosocomial transmission (qualifier value)	Nosocomial transmission (qualifier value)
TRANSPLANT FAILURE	269295009			Transplanted organ failure (disorder)
TREATMENT FAILURE	76797004	276239002		Failure (finding)	Therapy (regime/therapy)
TRI-IODOTHYRONINE DECREASED	131096007			Decreased triiodothyronine level (finding)
TROPONIN I INCREASED	121870001	35105006		Troponin I measurement (procedure)	Increased (qualifier value)
TROPONIN INCREASED	105000003	35105006		Troponin measurement (procedure)	Increased (qualifier value)
TROPONIN T INCREASED	121871002	35105006		Troponin T measurement (procedure)	Increased (qualifier value)
TUMOUR HAEMORRHAGE	50960005	108369006		Hemorrhage (morphologic abnormality)	Neoplasm (morphologic abnormality)
TUMOUR MARKER INCREASED	250724005	35105006		Tumor marker measurement (procedure)	Increased (qualifier value)
UNDERDOSE	398232005	71978007		Drug dose (finding)	Inadequate (qualifier value)
UNEVALUABLE EVENT
UNRESPONSIVE TO STIMULI	422768004			Unresponsive (finding)
UPPER RESPIRATORY TRACT CONGESTION	85804007	58675001		Congestion (morphologic abnormality)	Upper respiratory tract structure (body structure)
UPPER RESPIRATORY TRACT INFLAMMATION	23583003	58675001		Inflammation (morphologic abnormality)	Upper respiratory tract structure (body structure)
URINE FLOW DECREASED	17328006	1250004		Flow of urine (observable entity)	Decreased (qualifier value)
URINE KETONE BODY PRESENT	167285005	10828004		Urine ketone test (procedure)	Positive (qualifier value)
URINE OUTPUT INCREASED	364202003	35105006		Measure of urine output (observable entity)	Increased (qualifier value)
VASCULAR GRAFT	312288001			Vascular graft (morphologic abnormality)
VASCULAR OCCLUSION	26036001	59820001		Obstruction (morphologic abnormality)	Blood vessel structure (body structure)
VASCULAR RUPTURE	405539004			Hemorrhage of blood vessel (disorder)
VASODILATATION	30017007			Vascular dilatation, function (observable entity)
VENOOCCLUSIVE DISEASE	307221007			Venous occlusion (disorder)
VENOUS THROMBOSIS LIMB	111293003	66019005		Venous thrombosis (disorder)	Limb structure (body structure)
VENTRICULAR DYSFUNCTION	111970001	21814001		Abnormal cardiovascular function (finding)	Cardiac ventricular structure (body structure)
VENTRICULAR HYPOKINESIA	366189001	366195000	255385008	Finding of left ventricular wall motion (finding)	Finding of right ventricular wall motion (finding)	Hypokinetic (qualifier value)
VENTRICULAR HYPOPLASIA	93247001			Congenital hypoplasia of cardiac ventricle (disorder)
VIOLENCE-RELATED SYMPTOM	248004009			Physical aggression (finding)
VIRAL LOAD INCREASED	395058002	35105006		Viral load (procedure)	Increased (qualifier value)
VIRAL MUTATION IDENTIFIED
VULVOVAGINAL BURNING SENSATION	62404004	110628000		Burning sensation quality (qualifier value)	Vulva and vagina (combined site) (body structure)
VULVOVAGINAL MYCOTIC INFECTION	3218000	110628000		Mycosis (disorder)	Vulva and vagina (combined site) (body structure)
VULVOVAGINAL PAIN	37488003			Vulvovaginal pain (finding)
VULVOVAGINAL PRURITUS	418363000	110628000		Itching of skin (finding)	Vulva and vagina (combined site) (body structure)
WALKING AID USER	165251008			Walking aid use (observable entity)
WHEELCHAIR USER	225612007			Wheelchair bound (finding)
WHITE BLOOD CELL COUNT DECREASED	165517008			Neutropenia (finding)
WHITE BLOOD CELL COUNT INCREASED	414478003			Increased blood leukocyte number (finding)
WITHDRAWAL BLEEDING IRREGULAR	399257006	49608001		Withdrawal bleeding (finding)	Irregular (qualifier value)
WITHDRAWAL SYNDROME	363101005			Drug withdrawal (disorder)
WOUND COMPLICATION	116223007	13924000		Complication (disorder)	Wound (morphologic abnormality)
WOUND DRAINAGE	177694006			Incision and drainage of wound (procedure)
WOUND INFECTION STAPHYLOCOCCAL	76844004	65119002		Local infection of wound (disorder)	Genus Staphylococcus (organism)
WRONG DRUG ADMINISTERED	397925007			Wrong drug given (event)
WRONG TECHNIQUE IN DRUG USAGE PROCESS
XEROSIS	64718006			Conjunctival xerosis (disorder)
X-RAY ABNORMAL	168501001			Radiology result abnormal (finding)

## Sheet: Meddra_Indications
MedDRA Preferred Term	SNOMED_ID1	SNOMED_ID2	SNOMED_ID3	SNOMED_Concept1	SNOMED_Concept2	SNOMED_Concept3
CARDIOVASCULAR EVENT PROPHYLAXIS	405617006	360271000		Cardiovascular event (event)	Prophylaxis - procedure intent (qualifier value)		FALSE
CATARACT OPERATION	110473004			Cataract surgery (procedure)			FALSE
CENTRAL NERVOUS SYSTEM LYMPHOMA	21964009	278199004		Malignant lymphoma, no ICD-O subtype (morphologic abnormality)	Entire central nervous system (body structure)		FALSE
CEREBROVASCULAR ACCIDENT PROPHYLAXIS	230690007	129429009		Cerebrovascular accident (disorder)	Prophylactic treatment - procedure intent (qualifier value)		FALSE
CHOROIDAL NEOVASCULARISATION	75971007			Choroidal retinal neovascularization (disorder)			FALSE
COLON CANCER METASTATIC	422985007	91387004		Carcinoma of colon, stage IV (finding)	Stage level 4 (qualifier value)		FALSE
COLON CANCER RECURRENT	363406005	255227004		Malignant tumor of colon (disorder)	Recurrent (qualifier value)		FALSE
COLORECTAL CANCER	363510005			Malignant tumor of large intestine (disorder)			FALSE
COLORECTAL CANCER METASTATIC	363510005	91387004		Malignant tumor of large intestine (disorder)	Stage level 4 (qualifier value)		FALSE
COMPLETED SUICIDE	44301001			Suicide (event)			FALSE
COMPUTERISED TOMOGRAM ABDOMEN	169070004			Computed tomography of abdomen (procedure)			FALSE
CONSTIPATION PROPHYLAXIS	14760008	129429009		Constipation (disorder)	Prophylactic treatment - procedure intent (qualifier value)		FALSE
CONVULSION PROPHYLAXIS	91175000	360271000		Seizure (finding)	Prophylaxis - procedure intent (qualifier value)		FALSE
CORD BLOOD TRANSPLANT THERAPY	425563003			Grafting of cord blood to bone marrow (procedure)			FALSE
DENTAL DISORDER PROPHYLAXIS	234947003	129429009		Tooth disorder (disorder)	Prophylactic treatment - procedure intent (qualifier value)		FALSE
DEVICE RELATED INFECTION	40733004	49062001		Infectious disease (disorder)	Device (physical object)		FALSE
DIURETIC THERAPY	30492008	276239002		Diuretic (product)	Therapy (regime/therapy)		FALSE
DRUG EXPOSURE DURING PREGNANCY							TRUE
DRUG USE FOR UNKNOWN INDICATION							TRUE
ELECTROLYTE SUBSTITUTION THERAPY	47451004	276239002		Administration of electrolytes (procedure)	Therapy (regime/therapy)		FALSE
ENTEROCOCCAL INFECTION	40733004	2785000		Infectious disease (disorder)	Genus Enterococcus (organism)		FALSE
EVIDENCE BASED TREATMENT							TRUE
EX-TOBACCO USER	110483000	9130008		Tobacco user (finding)	Previous (qualifier value)		TRUE
ACCIDENTAL DRUG INTAKE BY CHILD							TRUE
ACQUIRED HAEMOPHILIA	14230004			Acquired factor VIII deficiency disease (disorder)			FALSE
ACUTE LYMPHOCYTIC LEUKAEMIA RECURRENT	128822004	255227004		Precursor cell lymphoblastic leukemia (morphologic abnormality)	Recurrent (qualifier value)		FALSE
ACUTE MYELOID LEUKAEMIA RECURRENT	91861009	255227004		Acute myeloid leukemia, disease (disorder)	Recurrent (qualifier value)		FALSE
ADENOCARCINOMA PANCREAS	363418001	35917007		Malignant tumor of pancreas (disorder)	Adenocarcinoma, no subtype (morphologic abnormality)		FALSE
ALLOGENIC BONE MARROW TRANSPLANTATION THERAPY	58390007			Allogeneic bone marrow transplantation (procedure)			FALSE
ANAEMIA OF MALIGNANT DISEASE	271737000	363346000		Anemia (disorder)	Malignant neoplastic disease (disorder)		FALSE
ANTACID THERAPY	60169008	276239002		Antacid (product)	Therapy (regime/therapy)		FALSE
ANTIDEPRESSANT THERAPY	36236003	276239002		Antidepressant (product)	Therapy (regime/therapy)		FALSE
ANTIEMETIC SUPPORTIVE CARE	243114000	372764000		Support (regime/therapy)	Antiemetic (substance)		FALSE
ANTIFUNGAL PROPHYLAXIS	373219008	129429009		Antifungal (substance)	Prophylactic treatment - procedure intent (qualifier value)		FALSE
ANTIINFLAMMATORY THERAPY	373283003	276239002		Anti-inflammatory agent (substance)	Therapy (regime/therapy)		FALSE
ANTI-NEUTROPHIL CYTOPLASMIC ANTIBODY POSITIVE VASCULITIS	31996006	310256002		Vasculitis (disorder)	Antineutrophil cytoplasmic antibody positive (finding)		FALSE
ANTIPLATELET THERAPY	108972005	276239002		Antiplatelet agent (product)	Therapy (regime/therapy)		FALSE
ANTIRETROVIRAL THERAPY		276239002			Therapy (regime/therapy)		FALSE
ANTIVIRAL PROPHYLAXIS	32249005	129429009		Antiviral agent (product)	Prophylactic treatment - procedure intent (qualifier value)		FALSE
ANTIVIRAL TREATMENT	276239002	372701006		Therapy (regime/therapy)	Antiviral agent (substance)		FALSE
ANXIOLYTIC THERAPY	255635008	276239002		Anxiolytic (product)	Therapy (regime/therapy)		FALSE
B PRECURSOR TYPE ACUTE LEUKAEMIA	277572006			Pre B-cell acute lymphoblastic leukemia (disorder)			FALSE
BLOOD CHOLESTEROL	77068002	87612001		Cholesterol measurement (procedure)	Blood (substance)		FALSE
BLOOD CHOLESTEROL ABNORMAL	390956002	263654008		Plasma total cholesterol level (procedure)	Abnormal (qualifier value)		FALSE
BLOOD CHOLESTEROL INCREASED	390956002	35105006		Plasma total cholesterol level (procedure)	Increased (qualifier value)		FALSE
BLOOD PHOSPHORUS INCREASED	312473009	35105006		Blood inorganic phosphate measurement (procedure)	Increased (qualifier value)		FALSE
BLOOD POTASSIUM DECREASED	312468003	1250004		Blood potassium measurement (procedure)	Decreased (qualifier value)		FALSE
BLOOD TESTOSTERONE DECREASED	401147002	1250004		Plasma testosterone measurement (procedure)	Decreased (qualifier value)		FALSE
BLOOD TRIGLYCERIDES	167082000	87612001		Plasma triglyceride measurement (procedure)	Blood (substance)		FALSE
BLOOD TRIGLYCERIDES INCREASED	167082000	35105006		Plasma triglyceride measurement (procedure)	Increased (qualifier value)		FALSE
BODY HEIGHT BELOW NORMAL	418519005			Height below average (finding)			FALSE
BONE DENSITY DECREASED	385342005	1250004		Bone density finding (finding)	Decreased (qualifier value)		FALSE
BONE MARROW CONDITIONING REGIMEN							TRUE
BONE SARCOMA	21708004			Osteosarcoma, no ICD-O subtype (morphologic abnormality)			FALSE
BREAKTHROUGH PAIN							TRUE
BREAST CANCER METASTATIC	315004001			Metastasis from malignant tumor of breast (disorder)			FALSE
BREAST CANCER RECURRENT	254837009	255227004		Malignant tumor of breast (disorder)	Recurrent (qualifier value)		FALSE
BRONCHOPNEUMOPATHY	128272009			Disorder of lower respiratory system (disorder)			FALSE
CANCER PAIN	22253000	363346000		Pain (finding)	Malignant neoplastic disease (disorder)		FALSE
GASTRITIS PROPHYLAXIS	4556007	129429009		Gastritis (disorder)	Prophylactic treatment - procedure intent (qualifier value)		FALSE
GASTROINTESTINAL CARCINOMA	428905002			Malignant neoplasm of gastrointestinal tract (disorder)			FALSE
GASTROINTESTINAL DISORDER THERAPY	119292006	276239002		Disorder of gastrointestinal tract (disorder)	Therapy (regime/therapy)		FALSE
GASTROINTESTINAL MOTILITY DISORDER	13267003			Gastric motor function disorder (disorder)			FALSE
GASTROOESOPHAGEAL CANCER	363402007	363349007		Malignant tumor of esophagus (disorder)	Malignant tumor of stomach (disorder)		FALSE
GERM CELL CANCER	402878003			Germ cell tumor (disorder)			FALSE
HELICOBACTER INFECTION	40733004	19454009		Infectious disease (disorder)	Genus Helicobacter (organism)		FALSE
HEPATITIS B VIRUS TEST	314099008			Hepatitis B screening test (procedure)			FALSE
HEPATITIS C VIRUS TEST	365865003			Finding of Hepatitis C status (finding)			FALSE
HIGH DENSITY LIPOPROTEIN DECREASED	17888004	1250004		High density lipoprotein measurement (procedure)	Decreased (qualifier value)		FALSE
HORMONE LEVEL ABNORMAL	42086000			Abnormal hormone production (finding)			FALSE
HUMAN IMMUNODEFICIENCY VIRUS TRANSMISSION	19030005	258150004		Human immunodeficiency virus (organism)	Transmission (qualifier value)		FALSE
IMMUNOSUPPRESSANT DRUG THERAPY	69431002	276239002		Immunosuppressant (product)	Therapy (regime/therapy)		FALSE
INDUCTION AND MAINTENANCE OF ANAESTHESIA	241687005	241695009		Induction of general anesthesia (procedure)	Maintenance of general anesthesia (procedure)		TRUE
INDUCTION OF ANAESTHESIA	241687005			Induction of general anesthesia (procedure)			FALSE
INFECTION PROPHYLAXIS	40733004	129429009		Infectious disease (disorder)	Prophylactic treatment - procedure intent (qualifier value)		FALSE
INSULIN-REQUIRING TYPE 2 DIABETES MELLITUS	237599002			Insulin-treated non-insulin-dependent diabetes mellitus (disorder)			FALSE
INTENTIONAL DRUG MISUSE	26416006			Drug abuse (disorder)			FALSE
ISCHAEMIC HEART DISEASE PROPHYLAXIS	414545008	360271000		Ischemic heart disease (disorder)	Prophylaxis - procedure intent (qualifier value)		FALSE
LARGE INTESTINE CARCINOMA	363510005			Malignant tumor of large intestine (disorder)			FALSE
LAXATIVE SUPPORTIVE CARE	243114000	372800002		Support (regime/therapy)	Laxative (substance)		FALSE
LOW DENSITY LIPOPROTEIN INCREASED	22644003	35105006		Low density lipoprotein measurement (procedure)	Increased (qualifier value)		FALSE
LYMPHOHISTIOCYTOSIS	414414006			Histiocytic proliferation - category (morphologic abnormality)			FALSE
MAINTENANCE OF ANAESTHESIA	241695009			Maintenance of general anesthesia (procedure)			TRUE
METASTATIC GASTRIC CANCER	363349007	91387004		Malignant tumor of stomach (disorder)	Stage level 4 (qualifier value)		FALSE
METASTATIC PAIN	315241008			Pain from metastases (finding)			FALSE
METASTATIC RENAL CELL CARCINOMA	41607009	123179007		Renal cell carcinoma (morphologic abnormality)			FALSE
MICTURITION DISORDER	49650001			Dysuria (finding)			FALSE
MINERAL SUPPLEMENTATION	276239002	373460003		Therapy (regime/therapy)	Mineral supplement (substance)		FALSE
MULTIPLE ALLERGIES	161614004			History of - multiple allergies (situation)			FALSE
MULTIPLE SCLEROSIS RELAPSE	24700007	263855007		Multiple sclerosis (disorder)	Relapse phase (qualifier value)		FALSE
MUSCLE RELAXANT THERAPY	17893001	276239002		Skeletal muscle relaxant (product)	Therapy (regime/therapy)		FALSE
MYCOBACTERIUM ABSCESSUS INFECTION	373029007			Infection due to Mycobacterium abscessus (disorder)			FALSE
NEPHROGENIC ANAEMIA	310647000			Anemia secondary to renal failure (disorder)			FALSE
NON-SMALL CELL LUNG CANCER METASTATIC	254637007	91387004		Non-small cell lung cancer (disorder)	Stage level 4 (qualifier value)		FALSE
NON-SMALL CELL LUNG CANCER STAGE IV	254637007			Non-small cell lung cancer (disorder)			FALSE
NUCLEAR MAGNETIC RESONANCE IMAGING ABDOMINAL	241621009			Magnetic resonance imaging of abdomen (procedure)			FALSE
OESTROGEN REPLACEMENT THERAPY	170959003			Hormonal replacement therapy (HRT): unopposed estrogen (finding)			FALSE
OFF LABEL USE							TRUE
OPPORTUNISTIC INFECTION PROPHYLAXIS	61274003	129429009		Opportunistic infectious disease (disorder)	Prophylactic treatment - procedure intent (qualifier value)		TRUE
ORGAN TRANSPLANT	309063006			Organ or tissue harvesting and transplantation procedures (procedure)			FALSE
OROPHARYNGEAL PAIN	22253000	31389004		Pain (finding)	Oropharyngeal structure (body structure)		FALSE
OSTEOPOROSIS PROPHYLAXIS	64859006	129429009		Osteoporosis (disorder)	Prophylactic treatment - procedure intent (qualifier value)		FALSE
OVARIAN CANCER RECURRENT	363443007	255227004		Malignant tumor of ovary (disorder)	Recurrent (qualifier value)		FALSE
OVARIAN EPITHELIAL CANCER	254849005			Malignant epithelial tumor of ovary (disorder)			FALSE
PANCREATIC CARCINOMA METASTATIC	372142002	91387004		Carcinoma of pancreas (disorder)	Stage level 4 (qualifier value)		FALSE
PATERNAL DRUGS AFFECTING FOETUS							TRUE
PNEUMOCYSTIS JIROVECI PNEUMONIA	233604007	79909001		Pneumonia (disorder)	Pneumocystis jiroveci (organism)		FALSE
POST PROCEDURAL INFECTION	40733004	71388002	255234002	Infectious disease (disorder)	Procedure (procedure)	After (attribute)	FALSE
POSTOPERATIVE ANALGESIA	47905007			Postoperative administration of analgesia (procedure)			FALSE
PRECURSOR T-LYMPHOBLASTIC LYMPHOMA/LEUKAEMIA	397348006			Precursor T cell lymphoblastic leukemia/lymphoblastic lymphoma (morphologic abnormality)			FALSE
PREMEDICATION	49601007	360271000		Disorder of cardiovascular system (disorder)	Prophylaxis - procedure intent (qualifier value)		FALSE
PRIMARY MEDIASTINAL LARGE B-CELL LYMPHOMA	128801005	63161005		Mediastinal large B-cell lymphoma (morphologic abnormality)	Principal (qualifier value)		FALSE
PROCEDURAL PAIN	22253000	71388002	255234002	Pain (finding)	Procedure (procedure)	After (attribute)	TRUE
PROPHYLAXIS AGAINST GASTROINTESTINAL ULCER	40845000	360271000		Gastrointestinal ulcer (disorder)	Prophylaxis - procedure intent (qualifier value)		FALSE
PROPHYLAXIS AGAINST GRAFT VERSUS HOST DISEASE	234646005	360271000		Graft-versus-host disease (disorder)	Prophylaxis - procedure intent (qualifier value)		FALSE
PROPHYLAXIS AGAINST HIV INFECTION	40733004	360271000		Infectious disease (disorder)	Prophylaxis - procedure intent (qualifier value)		FALSE
PROPHYLAXIS AGAINST TRANSPLANT REJECTION	213148006	360271000		Transplanted organ rejection (disorder)	Prophylaxis - procedure intent (qualifier value)		FALSE
PROPHYLAXIS OF NAUSEA AND VOMITING	16932000	360271000		Nausea and vomiting (disorder)	Prophylaxis - procedure intent (qualifier value)		FALSE
PROPHYLAXIS URINARY TRACT INFECTION	40733004			Infectious disease (disorder)			FALSE
PROSTATE CANCER METASTATIC	399068003	91387004		Malignant tumor of prostate (disorder)	Stage level 4 (qualifier value)		FALSE
PROSTATE CANCER STAGE II	399068003	77655006		Malignant tumor of prostate (disorder)	Stage level 2 (qualifier value)		FALSE
PROSTATE CANCER STAGE III	399068003	83606005		Malignant tumor of prostate (disorder)	Stage level 3 (qualifier value)		FALSE
PROSTATE CANCER STAGE IV	399068003	91387004		Malignant tumor of prostate (disorder)	Stage level 4 (qualifier value)		FALSE
PROSTATOMEGALY	433234005			Hyperplasia of prostate (disorder)			FALSE
PULMONARY ARTERIAL HYPERTENSION	70995007			Pulmonary hypertension (disorder)			FALSE
RECTAL CANCER METASTATIC	363351006	91387004		Malignant tumor of rectum (disorder)	Stage level 4 (qualifier value)		FALSE
RECTAL CANCER RECURRENT	363351006	255227004		Malignant tumor of rectum (disorder)	Recurrent (qualifier value)		FALSE
RENAL CANCER METASTATIC	363518003	91387004		Malignant tumor of kidney (disorder)	Stage level 4 (qualifier value)		FALSE
RENAL CELL CARCINOMA STAGE IV	363351006	91387004		Malignant tumor of rectum (disorder)	Stage level 4 (qualifier value)		FALSE
RESORPTION BONE INCREASED	22200009	35105006		Bone resorption, function (observable entity)	Increased (qualifier value)		FALSE
ROUTINE HEALTH MAINTENANCE	63332003	50811001		History AND physical examination (procedure)	Routine (qualifier value)		FALSE
SLEEP DISORDER THERAPY	276239002	39898005		Therapy (regime/therapy)	Sleep disorder (disorder)		FALSE
SMOKING CESSATION THERAPY	384742004	276239002		Smoking cessation assistance (regime/therapy)	Therapy (regime/therapy)		FALSE
SPINAL COLUMN STENOSIS	76107001			Spinal stenosis (disorder)			FALSE
STEM CELL TRANSPLANT	234336002			Hemopoietic stem cell transplant (procedure)			FALSE
STRESS ECHOCARDIOGRAM	433233004			Exercise stress echocardiography (procedure)			FALSE
SUPPLEMENTATION THERAPY	226279009	276239002		Nutrient supplementation (product)	Therapy (regime/therapy)		FALSE
UNEVALUABLE EVENT							TRUE
UPPER RESPIRATORY TRACT INFLAMMATION	23583003	58675001		Inflammation (morphologic abnormality)	Upper respiratory tract structure (body structure)		FALSE
VASCULAR GRAFT	312288001			Vascular graft (morphologic abnormality)			FALSE
VITAMIN SUPPLEMENTATION	226314006			Vitamin supplementation (product)			FALSE
